# Supplementary material for: An improved camera trap for amphibians, reptiles, small mammals, and large invertebrates
Source: PLoS One. 2017 Oct 5;12(10):e0185026. doi: 10.1371/journal.pone.0185026 (PMC5628828; doi:10.1371/journal.pone.0185026)
Supplement: S1 Dataset — Trigger: PIR = Passive Infrared, HALT = Hobbs Active Light Trigger. Brand: B = Bushnell, R = Reconxy. Analog_temp: 21°C, 24°C, 35°C. Analog_size: XS, SM, MED. Analog_speed: 1cm/sec, 20cm/sec, 1.0m/sec. S1-S6: Replicates. (XLSX) [file pone.0185026.s001.xlsx]

## Sheet: Triggered
Trigger	Brand	Analog_temp	Analog_size	Analog_speed	S1	S2	S3	S4	S5	S6
PIR	B	21°C	MED	1.0m	0	0	0	0	0	0
PIR	B	21°C	MED	1cm	0	0	0	0	0	0
PIR	B	21°C	MED	20cm	1	0	0	0	0	0
PIR	B	21°C	SM	1.0m	0	0	0	0	0	0
PIR	B	21°C	SM	1cm	0	0	0	0	0	0
PIR	B	21°C	SM	20cm	0	0	0	0	0	0
PIR	B	21°C	XS	1.0m	0	0	0	0	0	0
PIR	B	21°C	XS	1cm	0	0	0	0	0	0
PIR	B	21°C	XS	20cm	0	0	0	0	0	0
PIR	B	24°C	MED	1.0m	0	1	0	0	0	0
PIR	B	24°C	MED	1cm	0	0	0	0	0	0
PIR	B	24°C	MED	20cm	1	0	0	1	1	1
PIR	B	24°C	SM	1.0m	0	0	0	0	0	0
PIR	B	24°C	SM	1cm	0	0	0	0	0	0
PIR	B	24°C	SM	20cm	0	0	0	0	0	0
PIR	B	24°C	XS	1.0m	0	0	0	0	0	0
PIR	B	24°C	XS	1cm	0	0	0	0	0	0
PIR	B	24°C	XS	20cm	0	0	0	0	0	0
PIR	B	35°C	MED	1.0m	0	0	0	0	0	0
PIR	B	35°C	MED	1cm	1	1	0	0	0	0
PIR	B	35°C	MED	20cm	1	1	1	1	1	1
PIR	B	35°C	SM	1.0m	0	0	0	0	0	0
PIR	B	35°C	SM	1cm	0	0	0	0	0	0
PIR	B	35°C	SM	20cm	1	1	0	1	1	0
PIR	B	35°C	XS	1.0m	0	0	0	0	0	0
PIR	B	35°C	XS	1cm	0	0	0	0	0	0
PIR	B	35°C	XS	20cm	1	1	1	1	1	1
PIR	R	21°C	MED	1.0m	0	0	0	0	0	0
PIR	R	21°C	MED	1cm	0	0	0	0	0	0
PIR	R	21°C	MED	20cm	1	0	0	0	0	0
PIR	R	21°C	SM	1.0m	0	0	0	0	0	0
PIR	R	21°C	SM	1cm	0	0	0	0	0	0
PIR	R	21°C	SM	20cm	0	0	0	0	0	0
PIR	R	21°C	XS	1.0m	0	0	0	0	0	0
PIR	R	21°C	XS	1cm	0	0	0	0	0	0
PIR	R	21°C	XS	20cm	0	0	0	0	0	0
PIR	R	24°C	MED	1.0m	1	1	1	1	1	1
PIR	R	24°C	MED	1cm	0	0	0	0	0	0
PIR	R	24°C	MED	20cm	1	1	0	1	1	1
PIR	R	24°C	SM	1.0m	1	1	1	0	1	1
PIR	R	24°C	SM	1cm	0	0	0	0	0	0
PIR	R	24°C	SM	20cm	1	1	1	1	1	1
PIR	R	24°C	XS	1.0m	0	1	0	0	0	0
PIR	R	24°C	XS	1cm	0	0	0	0	0	0
PIR	R	24°C	XS	20cm	0	0	0	1	1	0
PIR	R	35°C	MED	1.0m	1	1	1	1	1	1
PIR	R	35°C	MED	1cm	0	0	1	0	0	0
PIR	R	35°C	MED	20cm	1	1	1	1	1	1
PIR	R	35°C	SM	1.0m	1	1	1	1	1	1
PIR	R	35°C	SM	1cm	0	0	0	0	0	0
PIR	R	35°C	SM	20cm	1	1	1	1	1	1
PIR	R	35°C	XS	1.0m	1	1	1	1	1	1
PIR	R	35°C	XS	1cm	0	0	0	0	0	0
PIR	R	35°C	XS	20cm	1	1	1	1	1	1
HALT	B	21°C	MED	1.0m	1	1	1	1	1	1
HALT	B	21°C	MED	1cm	1	1	1	1	1	1
HALT	B	21°C	MED	20cm	1	1	1	1	1	1
HALT	B	21°C	SM	1.0m	1	1	1	1	1	1
HALT	B	21°C	SM	1cm	1	1	1	1	1	1
HALT	B	21°C	SM	20cm	1	1	1	1	1	1
HALT	B	21°C	XS	1.0m	1	1	1	1	1	1
HALT	B	21°C	XS	1cm	1	1	1	1	1	1
HALT	B	21°C	XS	20cm	1	1	1	1	1	1
HALT	B	24°C	MED	1.0m	1	1	1	1	1	1
HALT	B	24°C	MED	1cm	1	1	1	1	1	1
HALT	B	24°C	MED	20cm	1	1	1	1	1	1
HALT	B	24°C	SM	1.0m	1	1	1	1	1	1
HALT	B	24°C	SM	1cm	1	1	1	1	1	1
HALT	B	24°C	SM	20cm	1	1	1	1	1	1
HALT	B	24°C	XS	1.0m	1	1	1	1	1	1
HALT	B	24°C	XS	1cm	1	1	1	1	1	1
HALT	B	24°C	XS	20cm	1	1	1	1	1	1
HALT	B	35°C	MED	1.0m	1	1	1	1	1	1
HALT	B	35°C	MED	1cm	1	1	1	1	1	1
HALT	B	35°C	MED	20cm	1	1	1	1	1	1
HALT	B	35°C	SM	1.0m	1	1	1	1	1	1
HALT	B	35°C	SM	1cm	1	1	1	1	1	1
HALT	B	35°C	SM	20cm	1	1	1	1	1	1
HALT	B	35°C	XS	1.0m	1	1	1	1	1	1
HALT	B	35°C	XS	1cm	1	1	1	1	1	1
HALT	B	35°C	XS	20cm	1	1	1	1	1	1
HALT	R	21°C	MED	1.0m	1	1	1	1	1	1
HALT	R	21°C	MED	1cm	1	1	1	1	1	1
HALT	R	21°C	MED	20cm	1	1	1	1	1	1
HALT	R	21°C	SM	1.0m	1	1	1	1	1	1
HALT	R	21°C	SM	1cm	1	1	1	1	1	1
HALT	R	21°C	SM	20cm	1	1	1	1	1	1
HALT	R	21°C	XS	1.0m	1	1	1	1	1	1
HALT	R	21°C	XS	1cm	1	1	1	1	1	1
HALT	R	21°C	XS	20cm	1	1	1	1	1	1
HALT	R	24°C	MED	1.0m	1	1	1	1	1	1
HALT	R	24°C	MED	1cm	1	1	1	1	1	1
HALT	R	24°C	MED	20cm	1	1	1	1	1	1
HALT	R	24°C	SM	1.0m	1	1	1	1	1	1
HALT	R	24°C	SM	1cm	1	1	1	1	1	1
HALT	R	24°C	SM	20cm	1	1	1	1	1	1
HALT	R	24°C	XS	1.0m	1	1	1	1	1	1
HALT	R	24°C	XS	1cm	1	1	1	1	1	1
HALT	R	24°C	XS	20cm	1	1	1	1	1	1
HALT	R	35°C	MED	1.0m	1	1	1	1	1	1
HALT	R	35°C	MED	1cm	1	1	1	1	1	1
HALT	R	35°C	MED	20cm	1	1	1	1	1	1
HALT	R	35°C	SM	1.0m	1	1	1	1	1	1
HALT	R	35°C	SM	1cm	1	1	1	1	1	1
HALT	R	35°C	SM	20cm	1	1	1	1	1	1
HALT	R	35°C	XS	1.0m	1	1	1	1	1	1
HALT	R	35°C	XS	1cm	1	1	1	1	1	1
HALT	R	35°C	XS	20cm	1	1	1	1	1	1
