# Supplementary material for: An improved camera trap for amphibians, reptiles, small mammals, and large invertebrates
Source: PLoS One. 2017 Oct 5;12(10):e0185026. doi: 10.1371/journal.pone.0185026 (PMC5628828; doi:10.1371/journal.pone.0185026)
Supplement: S2 Dataset — (XLSX) [file pone.0185026.s002.xlsx]

## Sheet: Buena Vista Pond
Buena Vista_pond
			Inbound_trap	Outbound_trap
	2015 - 2016		10/16 - 2/29	10/22 - 2/29	Total
	Days		136	130	266
	Subtract 7 days		129	123	252
Animal
Ambystoma californiense	CTS	A	4	0	4
Ambystoma macrodactylum croceum	SCLTS	A	54	43	97
Aneides lugubris	Arboreal	A	1	6	7
Araneae	Spider	I	1	1	2
Ariolimax	Bannana Slug	I	2	2	4
Microtus	Vole	M	2	0	2
Batrachoseps attenuatus	Slender	A	2	0	2
Carabidae	Black beetle	I	4	2	6
Diplopoda	Millipede	I	6	1	7
Ensatina eschscholtzii	Ensatina	A	14	24	38
Gastropoda	Snail	I	6	0	6
Mephitis mephitis	Skunk	M	1	0	1
Neotoma	Woodrat	M	80	21	101
Peromyscus	Deer mouse	M	42	152	194
Pholcidae	Cellar spider	I	2	0	2
Pseudacris regilla	PTF	A	14	16	30
Sceloporus occidentalis	WFL	R	0	11	11
Thamnophis elegans terrestris	Garter Snake	R	0	1	1
Thryomanes bewickii	Bewick's wren	B	23	64	87
	UNK_bird	B	1	0	1
	Small invertebrate	I	214	43	257
	Leaf		1	0	1
	Animal image		474	387	861
	Percentage		0.603822	0.858093	0.696602
Xsmall invertebrates	Blank image		311	64	375
Fast Deer mice	Percentage		0.396178	0.141907	0.303398
	Total images		785	451	1236
	Avg/image/day		6.08527	3.66667	4.90476
	Avg/blank/day		2.41085	0.520325	1.4881
	Subrtact 7 days		12/15 - 12/23	12/23 - 12/30
	No Data
