# Supplementary material for: An improved camera trap for amphibians, reptiles, small mammals, and large invertebrates
Source: PLoS One. 2017 Oct 5;12(10):e0185026. doi: 10.1371/journal.pone.0185026 (PMC5628828; doi:10.1371/journal.pone.0185026)
Supplement: S3 Dataset — (XLSX) [file pone.0185026.s003.xlsx]

## Sheet: Stanford CTS Corridor
Stanford_CTS_cooridor
			Trap -1	Trap -2	Trap -3
	2015 - 2016		12/7 - 2/22	12/16 - 2/22	12/8 - 2/21	Total
	Days		77	68	75	220
Animal
Ambystoma californiense	CTS	A	4	1	0	5
Anaxyrus boreas	Western toad	A	10	36	13	59
Araneae	Spider	I	11	14	0	25
Microtus californicus	Vole	M	11	5	23	39
Batrachoseps attenuatus	Slender	A	1	12	0	13
Carabidae	Black Beetle	I	10	2	0	12
Chilopoda	Centipede	I	23	47	16	86
Diplopoda	Millipede	I	47	15	23	85
Gastropoda	Snail	I	16	22	42	80
Gastropoda	Slug	I	10	61	9	80
Peromyscus	Deer mouse	M	27	14	27	68
Pseudacris regilla	Pacific tree frog	A	100	46	169	315
Spermophilus beecheyi	Squirrel	M	148	35	0	183
Stenopelmatus	Jerusalem Cricket	I	4	1	3	8
	UNK_bug	I	0	2	1	3
	UNK_bird	B	1	0	0	1
	Small invertebrate	I	1	8	3	12
	Animal image		424	321	329	1074
	Percentage		0.460369	0.696312	0.929379	0.618664
Xsmall invertebrates	Blank image		497	140	25	662
Water/mud splash	Percentage		0.539631	0.303688	0.0706215	0.381336
Fast Deer mice
	Total images		921	461	354	1736
	Avg/image/day		11.961	6.77941	4.72	7.89091
	Avg/blank/day		6.45455	2.05882	0.333333	3.00909
